# Supplementary material for: Recycling of predictors used to estimate glomerular filtration rate: Insight into lateral collinearity
Source: PLoS One. 2020 Feb 11;15(2):e0228842. doi: 10.1371/journal.pone.0228842 (PMC7012427; doi:10.1371/journal.pone.0228842)
Supplement: S1 File — (R) [file pone.0228842.s001.R]

library(tidyverse)
library(nephro)
library(sjPlot)
library(arsenal)
library(gridExtra)
library(car) ##vif

## simulated data
set.seed(8585)
egf <- data.frame(
                    age = rnorm(1000, mean = 50, sd = 8),
                    sex = c(rep(0,500), rep(1,500)),
                    creatinine = rnorm(1000, mean = 1, sd = 0.38),
                    ethnicity = c(rep(0,700), rep(1,300))
    )


## values lower than 0.5 was replace by 0.5
egf$creatinine <- ifelse(egf$creatinine <= 0.5,0.5,egf$creatinine)

## formula to estimated CK-EPI and MDRD
egf <- egf %>%
  mutate(eGFR_EPI = CKDEpi.creat(creatinine, sex, age, ethnicity),
         eGFR_MDRD = MDRD4(creatinine, sex, age, ethnicity))

## Correlation between creatinine and age
corr <- cor(egf$age, egf$creatinine)
cor.test(egf$age, egf$creatinine)

##Correlations. Pearson Correlation
cor.test(egf$creatinine, egf$eGFR_EPI)
cor.test(egf$age, egf$eGFR_EPI)
cor.test(egf$sex, egf$eGFR_EPI)
cor.test(egf$ethnicity, egf$eGFR_EPI)

## Plots
theme_set(theme_classic())

plot1 <- ggplot(data = egf, aes(x = creatinine, y = eGFR_EPI))+
     geom_point()+
     geom_smooth()+
     labs(x = 'creatinine (mg/dl)',
         y = 'eGFR CK-EPI (ml/min/1.73m2)')

plot2 <- ggplot(data = egf, aes(x = age, y = eGFR_EPI))+
      geom_point()+
     geom_smooth(method = 'lm')+
     labs(x = 'age (years)',
        y = 'eGFR CK-EPI (ml/min/1.73m2)')

plot3 <- ggplot(data = egf, aes(x = ethnicity, y = eGFR_EPI, fill = ethnicity))+
      geom_boxplot()+
      labs(x = '',
         y = 'eGFR CK-EPI (ml/min/1.73m2)')

plot4 <- ggplot(data = egf, aes(x = sex, y = eGFR_EPI, fill = sex))+
         geom_boxplot()+
        labs(x = '',
         y = 'eGFR CK-EPI (ml/min/1.73m2)')

figure01 <- grid.arrange(plot1, plot2, plot3, plot4)
ggsave('figure01.tiff', plot = figure01, width = 20, height = 20, units = 'cm',
      dpi = 300)

## To summaryze data
egf$sex <- factor(egf$sex, labels = c('female','male'))
egf$ethnicity <- factor(egf$ethnicity, labels = c('non-Black','Black'))


## table summary random data
tab01 <- tableby(~ ., data = egf)
summary(tab01)

## linear model including creatinine
model_1 <- lm(eGFR_EPI ~ creatinine, data = egf)
summary(model_1)

model_2 <- lm(log(eGFR_EPI) ~ creatinine, data = egf)
summary(model_2)

## The creatitinine cannot be used to predict eGFR 
## The correlation betwwen creatinine and eGFR was more than 0.8

model_3 <- lm(eGFR_EPI ~ age + sex + ethnicity, data = egf)
summary(model_3)
vif(model_3)

model_4 <- lm(creatinine ~ age + sex + ethnicity, data = egf)
summary(model_4)


##Model to MDRD
model_5 <- lm(eGFR_MDRD ~ age + sex + ethnicity, data = egf)
summary(model_5)

## summary Table
sjt.lm(model_5, model_4, model_3, file = 'table02.doc')


## correlations
egf_n <- select_if(egf, is.numeric)
corr <- cor(egf_n)
corrplot::corrplot(corr, type = 'upper', method = 'number')

## Full model to indicate multicoliniarity
model_full <- lm(eGFR_EPI ~ age + sex + creatinine + ethnicity, data = egf)
vif(model_full)
summary(model_full)
sjt.lm(model_full, file = 'table03.doc')
sjt.lm(model_full)
